# Supplementary material for: A Novel Fluorescent Sensor for Fe3+ Based on a Quinoline Derivative
Source: Molecules. 2025 Apr 1;30(7):1579. doi: 10.3390/molecules30071579 (PMC11990252; doi:10.3390/molecules30071579)
Supplement: Supplementary file 1 [file molecules-30-01579-s001.zip]

Archive with 1 entries (1 files):
- molecules-3500116-supplementary.pdf
